# Supplementary material for: Reliability and Validity of the Chinese Version of the Scale for Assessing the Stigma of Mental Illness in Nursing
Source: Front Psychiatry. 2021 Oct 15;12:754774. doi: 10.3389/fpsyt.2021.754774 (PMC8555579; doi:10.3389/fpsyt.2021.754774)
Supplement: Supplementary file 1 [file Presentation_1.zip]

Archive with 7 entries (4 files):
- 09.22frontiers in psychologyμèòτ¿┐μö»μÆæμ¥ÉμûÖ/
- 09.22frontiers in psychologyμèòτ¿┐μö»μÆæμ¥ÉμûÖ/chinese version scale.docx
- __MACOSX/
- __MACOSX/09.22frontiers in psychologyμèòτ¿┐μö»μÆæμ¥ÉμûÖ/
- __MACOSX/09.22frontiers in psychologyμèòτ¿┐μö»μÆæμ¥ÉμûÖ/._chinese version scale.docx
- 09.22frontiers in psychologyμèòτ¿┐μö»μÆæμ¥ÉμûÖ/Scale for Assessing the Stigma of Mental Illness I.docx
- __MACOSX/09.22frontiers in psychologyμèòτ¿┐μö»μÆæμ¥ÉμûÖ/._Scale for Assessing the Stigma of Mental Illness I.docx
